# Supplementary material for: Altered Neuronal Responses During an Affective Stroop Task in Adolescents With Conduct Disorder
Source: Front Psychol. 2018 Oct 18;9:1961. doi: 10.3389/fpsyg.2018.01961 (PMC6200838; doi:10.3389/fpsyg.2018.01961)
Supplement: Supplementary file 1 [file Table_1.xlsx]

## Sheet: Table1
Altered Neuronal Responses During an Affective Stroop Task in Adolescents With Conduct Disorder
Lynn Valérie Fehlbaum*, Nora Maria Raschle, Willeke Martine Menks, Martin Prätzlich, Eva Flemming, Letizia Wyss, Felix Euler, Margaret Sheridan, Philipp Sterzer, & Christina Stadler
* Correspondence: Lynn V. Fehlbaum: Lynn.Fehlbaum@upk.ch
ROI data
ID	Group (1=CD, 2=TD)	Sex (1=male, 2=female)	Site (1=Basel, 2=Berlin)	Age (years.months)	YPI_grandiose-manipulative dimension_sumscore	YPI_callous-unemotional dimension_sumscore	YPI_impulsive-irresponsible dimension_sumscore	YPI_total score_sumscore	L_Amygdala_NegB	R_Amygdala_NegB	L_Insula_NegB	R_Insula_NegB	L_med_OFC_NegB	R_med_OFC_NegB	L_Amygdala_NegC	R_Amygdala_NegC	L_Insula_NegC	R_Insula_NegC	L_med_OFC_NegC	R_med_OFC_NegC	L_Amygdala_NegIC	R_Amygdala_NegIC	L_Insula_NegIC	R_Insula_NegIC	L_med_OFC_NegIC	R_med_OFC_NegIC	L_Amygdala_NeuB	R_Amygdala_NeuB	L_Insula_NeuB	R_Insula_NeuB	L_med_OFC_NeuB	R_med_OFC_NeuB	L_Amygdala_NeuC	R_Amygdala_NeuC	L_Insula_NeuC	R_Insula_NeuC	L_med_OFC_NeuC	R_med_OFC_NeuC	L_Amygdala_NeuIC	R_Amygdala_NeuIC	L_Insula_NeuIC	R_Insula_NeuIC	L_med_OFC_NeuIC	R_med_OFC_NeuIC
Ppt_001	1	2	1	17.1	13.45	14.33	16	14.59	0.1501	-0.2566	-0.2681	-0.5893	-0.7352	-0.426	0.0579	-0.2341	-0.3744	-0.756	-0.9623	-0.675	-0.0489	-0.2828	-0.4167	-0.7157	-1.148	-0.7663	0.004	-0.1538	-0.2714	-0.3931	-0.7598	-0.4385	-0.0291	-0.0682	-0.2253	-0.4951	-0.9264	-0.7471	-0.0472	-0.236	-0.264	-0.5954	-1.1693	-0.8163
Ppt_002	1	2	1	15.3	7.2	8.33	13.33	9.62	-0.2422	-0.2045	0.0823	0.086	-1.0002	-0.6431	-0.4961	-0.6305	0.28	0.2081	-0.9355	-0.5747	-0.5148	-0.433	0.3144	0.2356	-1.1907	-0.7471	-0.2272	-0.1833	0.2944	0.2558	-0.8815	-0.6846	-0.0914	-0.1463	0.3589	0.3899	-0.9478	-0.7889	-0.2615	-0.364	0.2493	0.2368	-0.5706	-0.4519
Ppt_003	1	2	1	14.3	5.75	7	10.33	7.69	-0.4499	-0.2489	-0.3738	-0.2282	-0.6159	-0.3986	-0.3893	-0.1655	0.443	0.1589	-0.4523	-0.327	0.012	-0.1473	0.1909	-0.1434	-0.5711	-0.4126	-0.2223	0.2096	0.0246	0.0898	-0.3089	-0.4174	-0.432	0.0371	-0.4718	-0.6209	-0.735	-0.2867	-0.5178	0.0362	-0.0929	-0.2932	-1.0427	-0.8132
Ppt_004	1	2	1	15	6.5	9	13	9.5	0.0534	0.3098	0.2128	0.1286	-0.2976	-0.3997	0.038	-0.0218	0.4125	0.3781	0.0529	-0.019	0.3525	0.0364	0.3392	0.2498	-0.2885	-0.3752	0.1259	0.0206	0.223	0.159	0.4405	0.0991	0.0292	-0.1015	0.1856	-0.0535	0.0723	-0.0696	-0.1629	-0.1444	0.2025	0.1763	-0.6046	-0.5994
Ppt_005	1	2	1	16	5.65	7.33	13.67	8.88	0.0357	-0.0919	-0.1595	-0.2317	0.7366	0.5916	-0.0823	0.0815	-0.2249	-0.4207	0.1173	0.3757	0.0218	0.0199	-0.1297	-0.1221	0.1369	0.2757	0.1763	0.3315	-0.0039	-0.0073	0.7974	0.7419	0.1117	0.0825	-0.0428	-0.1652	-0.2861	0.0893	-0.0747	0.0705	-0.07	-0.2454	-0.3178	-0.0458
Ppt_006	1	2	1	13.2	11.2	11	13	11.73	-0.249	-0.0999	-0.1207	-0.099	0.0748	0.1431	-0.4059	-0.4262	-0.0032	0.1191	-0.7271	-0.591	-0.3432	-0.1836	-0.1268	-0.0696	0.1724	0.0815	-0.5446	-0.3717	-0.0841	0.0474	-0.3903	-0.3784	-0.1461	-0.2601	0.0189	0.0703	-0.0872	-0.1187	-0.3565	-0.3708	-0.1383	-0.1007	-0.1456	-0.1193
Ppt_007	1	2	1	12.4	5.7	7.33	14.33	9.12	0.2194	0.1603	0.2284	0.1288	0.3762	0.2826	0.4115	0.4376	0.2143	0.0819	-0.568	-0.4198	0.4084	0.3994	0.3967	0.3005	-0.2308	-0.0818	0.4882	0.3345	0.2077	0.0341	-0.063	0.0295	0.085	-0.0775	-0.0528	0.058	-0.7134	-0.685	0.251	0.462	0.2814	0.1714	-0.4268	-0.2764
Ppt_008	1	2	1	14.6	10.95	11.33	12.67	11.65	-0.2788	0.0375	-0.164	-0.5809	-0.0456	-0.2972	-0.3906	-0.1472	-0.1987	-0.4855	0.9142	0.4323	-0.0793	0.1282	0.04	-0.2161	0.5216	0.3167	-0.301	-0.2678	-0.4119	-0.6719	-0.5232	-0.4497	0.0337	0.1212	-0.1374	-0.333	-0.1086	-0.189	-0.2476	-0.2748	-0.1537	-0.4639	-1.4571	-1.0305
Ppt_009	1	2	1	18	5	9.67	11	8.56	0.0388	0.2068	-0.163	-0.1838	-0.4171	-0.3023	-0.0838	0.0518	-0.14	-0.2145	-0.571	-0.5014	-0.1499	-0.0349	-0.0952	-0.2221	-0.9032	-0.5258	-0.0824	0.1018	-0.1261	-0.1481	-0.4984	-0.3704	-0.1112	-0.0514	-0.1351	-0.1955	-0.8312	-0.6554	0.245	0.2126	-0.0883	-0.1157	-0.8663	-0.4371
Ppt_010	1	2	1	15.5	7.2	10.67	11.33	9.73	-0.135	0.1089	-0.0459	0.0157	-0.5551	0.0968	-0.1267	0.2561	0.0131	0.0116	0.1881	0.2917	0.1011	0.2746	0.0628	0.1403	0.4436	0.4217	-0.1589	0.2986	0.1119	0.3184	-0.2689	-0.0307	-0.1538	0.1184	-0.0414	0.0005	-0.6832	-0.1948	0.1544	0.2895	0.1478	0.3015	-0.6437	-0.0265
Ppt_011	1	1	1	17.2	6.25	12	10.33	9.53	-0.2594	-0.2512	-0.7099	-0.8426	0.2649	0.2439	-1.1416	-0.4935	-0.1607	-0.6236	-0.322	-0.4969	-1.0778	-0.404	-0.7958	-0.9077	-1.7885	-1.0775	-0.7592	-0.1026	-0.2762	-0.2894	-0.6121	-0.416	-0.6982	-0.3004	-0.7167	-0.7474	-0.8588	-0.8324	-1.0097	-0.8282	-0.3544	-1.1299	-0.709	-0.3689
Ppt_012	1	1	1	17.9	5.75	8	10.33	8.03	-0.1332	-0.1932	0.1824	0.1145	0.449	-0.0428	0.0288	-0.3473	-0.1614	-0.3082	-0.4871	-0.2893	0.0726	0.0869	0.1425	0.0568	0.4242	0.1016	-0.1986	-0.0238	0.267	0.3156	-0.1148	-0.3687	-0.4023	-0.2692	-0.1353	-0.3222	0.0562	-0.1367	-0.3613	-0.5262	-0.3193	-0.5365	-0.3859	-0.3906
Ppt_013	1	1	1	17.2	7.65	11	13.33	10.66	0.1954	0.0389	-0.4235	-0.4249	0.5892	-0.0429	0.2512	-0.1763	-0.0215	-0.2857	0.0487	-0.5393	0.3357	0.2367	0.0291	-0.175	0.6509	0.3142	0.3799	0.2714	-0.1156	0.0097	-0.379	-0.0297	0.3796	0.2122	0.1984	0.0641	-0.3456	0.0228	0.3295	0.2799	0.0018	-0.1142	-0.2802	-0.0708
Ppt_014	1	1	1	17.6	13.4	11.33	16.67	13.8	0.3786	-0.0144	0.2306	0.1316	0.5528	0.4647	0.072	-0.3996	0.3767	0.0294	0.3356	0.3634	0.4283	-0.126	0.4515	0.2068	1.0537	0.5613	0.1843	-0.2415	0.7973	0.7082	0.703	1.0438	0.1085	-0.2239	0.3944	0.2161	0.3448	0.707	-0.3359	-0.7102	0.3852	0.0998	0.5336	0.8492
Ppt_015	1	1	1	17.2	10.8	9	17	12.27	-0.3799	0.1385	-0.1984	-0.341	-0.2033	-0.1446	-0.8454	0.1057	-0.3189	-0.4635	-0.6911	-0.4204	-0.7592	-0.0961	-0.1841	-0.3579	-0.9932	-0.6061	-1.0542	-0.2428	-0.4445	-0.4217	-0.5341	-0.3211	-0.6306	-0.2384	-0.3256	-0.4999	-1.1132	-0.4346	-0.4317	-0.2473	-0.4021	-0.5971	-1.2063	-0.6975
Ppt_016	1	1	1	16.6	9.95	13	16.67	13.21	-0.1808	-0.249	-0.3862	-0.4091	-0.5197	-0.4928	-0.4375	-0.9536	-0.4892	-0.6483	-0.9499	-0.5915	-0.2368	-0.7693	-0.264	-0.3453	-0.6347	-0.354	0.0324	-0.578	-0.0873	-0.0246	0.1337	-0.0071	-0.3035	-0.542	-0.2059	-0.4045	-0.1018	-0.0279	-0.6216	-0.7533	-0.5202	-0.7084	-0.8713	-0.616
Ppt_017	1	1	1	16.7	15.2	11.33	15.33	13.96	-0.2649	-0.064	-0.0235	0.085	0.3517	0.1433	-0.4899	-0.1898	-0.1231	-0.1814	0.2227	0.1508	-0.1348	0.0217	0.0536	-0.0169	0.0093	-0.0999	-0.5497	-0.1395	0.0331	-0.0052	0.12	-0.1021	-0.0948	0.0694	0.0272	-0.0698	0.3002	0.0608	0.1028	0.0333	0.109	-0.1015	0.2615	0.1726
Ppt_018	1	1	1	17.3	7	15	16.33	12.78	-0.0499	-0.2409	-0.0143	-0.1804	-0.3113	-0.3088	-0.2512	-0.4491	-0.2658	-0.5158	-0.1638	-0.2792	-0.1799	-0.2785	-0.0036	-0.1386	-0.6873	-0.4982	-0.1195	-0.5088	-0.1264	-0.3792	-0.3164	-0.4055	0.2022	-0.374	0.0791	-0.1849	-0.5805	-0.2881	-0.1916	-0.3767	-0.1158	-0.383	-0.9033	-0.6699
Ppt_019	1	1	1	17.2	9.85	7.67	11.67	9.73	-0.3518	-0.2532	-0.3847	-0.5707	-0.0171	-0.0572	-0.4723	-0.3438	-0.3318	-0.6747	0.2885	0.0778	-0.3525	-0.6273	-0.2824	-0.5649	-0.5861	-0.3769	-0.4855	0.0224	-0.3191	-0.5432	-0.2065	-0.2525	-0.3153	-0.139	-0.0292	-0.1217	-0.5319	-0.0845	-0.3929	-0.242	-0.4931	-0.8071	-0.2544	0.0607
Ppt_020	1	1	1	15.5	8.65	8.67	13	10.11	0.4445	0.303	0.4731	0.7503	0.3905	0.6597	0.084	-0.0882	0.4759	0.4854	-0.5415	0.4186	0.004	-0.311	-0.0729	-0.0094	-0.554	-0.1438	-0.2423	-0.3882	0.2492	0.276	-0.6339	0.2406	0.077	-0.0471	0.2517	0.1821	-0.2353	0.4029	-0.1166	-0.0792	0.4557	0.5808	-0.015	0.5545
Ppt_021	1	1	1	17.7	10.15	9	13.33	10.83	0.009	-0.3115	-0.2034	-0.0433	0.0268	0.0048	-0.3018	-0.7463	-0.1632	-0.0126	-0.1996	-0.2752	-0.103	-0.5743	-0.1521	-0.1152	0.2345	0.282	-0.4068	-0.7669	-0.2128	-0.1243	-0.3486	-0.3287	-0.1917	-0.5051	-0.0904	-0.044	-0.2192	-0.372	-0.1005	-0.6447	0.0392	-0.0126	-0.2639	-0.2059
Ppt_022	1	1	1	15.6	11.05	14	17.67	14.24	0.2111	0.0445	0.0683	0.2236	0.1151	-0.1874	-0.109	-0.2718	-0.2315	-0.2375	0.3497	-0.0041	0.0046	-0.0529	0.3884	0.5455	-0.4617	-0.552	-0.0111	-0.086	-0.0868	-0.021	1.0648	0.5814	-0.0544	-0.303	-0.2114	-0.1237	0.6634	0.054	-0.2024	-0.03	0.0528	0.3953	-0.2002	-0.0182
Ppt_023	1	1	1	18.3	8.95	19.67	14.67	14.43	-0.5474	-0.339	-0.5438	-0.7975	-0.8293	-0.3167	-0.554	-0.3645	-0.4053	-0.6401	-1.241	-0.7656	-0.3514	-0.0348	-0.2918	-0.5752	-1.1766	-0.714	-0.4126	-0.2489	-0.2374	-0.413	-0.7383	-0.5175	-0.3305	0.008	-0.1444	-0.3271	-1.4346	-0.8383	-0.3592	-0.3097	-0.2899	-0.5661	-1.3267	-0.8224
Ppt_024	1	1	1	16.7	11.65	13	14.33	12.99	0.1919	-0.0642	-0.016	-0.0319	0.1099	-0.2579	0.1636	0.087	0.0946	0.1147	0.0656	-0.2025	0.0678	-0.0254	-0.0175	0.087	-0.2438	-0.6061	0.125	-0.1848	-0.0132	-0.1142	0.57	0.0985	0.1483	-0.0149	0.0403	0.0486	0.039	-0.1255	0.4258	0.104	0.2814	0.3439	0.0196	-0.1923
Ppt_025	1	1	1	19.1	10.65	17.67	17.33	15.22	0.3439	0.1096	0.0665	-0.0246	-0.6338	-0.405	-0.2512	-0.0529	0.0071	-0.113	-1.2795	-0.8304	-0.1474	0.087	-0.0643	-0.1827	-1.2488	-0.7005	-0.2288	-0.0264	-0.0278	-0.0325	-0.7959	-0.6535	-0.1194	0.0586	-0.052	-0.2249	-1.006	-0.6758	0.3446	0.162	0.0381	0.1528	-0.7251	-0.5014
Ppt_026	1	1	1	15.9	7.05	12	15.67	11.57	-0.1653	-0.0434	0.0231	-0.0738	-0.5148	-0.3965	-0.3159	-0.1437	0.0314	-0.3813	-0.1603	-0.2135	-0.3626	-0.2593	-0.0009	-0.2875	-0.4001	-0.3818	-0.6114	-0.3862	-0.0909	-0.236	-0.7086	-0.4884	-0.1531	-0.1967	-0.0433	-0.1546	-0.5039	-0.2959	-0.2993	-0.2195	-0.0841	-0.3833	-0.3441	-0.3569
Ppt_027	1	1	1	13.5	7.2	10.67	11.67	9.84	0.0511	0.4645	0.0434	0.158	-0.153	-0.2378	-0.5733	-0.1509	-0.2725	-0.2441	-1.2949	-0.9444	-0.3031	-0.0459	0.0599	0.0166	-1.2208	-0.9041	-0.2931	-0.0911	-0.1235	-0.063	-0.8867	-0.7651	-0.3941	-0.1913	-0.0951	-0.1193	-0.605	-0.7251	-0.362	-0.1078	-0.1582	-0.0642	-0.8045	-0.5976
Ppt_028	1	1	1	13.1	5.95	12.67	13.67	10.76	0.0587	-0.064	-0.1055	-0.0125	-0.1039	-0.2529	0.199	-0.0264	-0.1854	-0.1216	0.6045	0.5284	0.3825	0.3788	-0.1531	-0.0879	0.387	-0.0837	0.2287	0.0034	-0.1185	-0.0592	-0.0514	0.0665	0.2195	0.185	-0.3206	-0.3406	-0.516	-0.075	0.1655	0.1976	-0.3231	-0.3031	-1.0369	-0.6204
Ppt_029	1	1	2	13.1	4.75	9	5	6.25	-0.0922	0.214	0.0362	0.1123	-1.3747	-1.0729	-0.2347	-0.091	0.015	-0.1098	-1.533	-1.2513	0.0365	-0.0536	-0.0237	0.1635	-1.6537	-1.3096	-0.7748	-0.3645	-0.1566	-0.044	-1.7171	-0.8441	-0.2036	0.1239	-0.0944	-0.0342	-0.6933	-0.1871	-0.6905	-0.0187	-0.3445	-0.253	-1.8334	-1.1609
Ppt_030	1	1	2	14.9	10.6	11.67	15.33	12.53	-0.1578	-0.1285	0.2751	0.4585	-1.1686	-2.4745	0.1795	-0.2466	0.1608	0.3249	-0.4106	-1.3037	0.1263	-0.234	0.2838	0.2468	-1.0064	-2.1028	-0.0343	-0.1993	-0.0819	-0.0029	-0.7458	-1.8099	0.4557	0.2464	0.4227	0.3114	-0.6209	-1.545	0.1252	-0.1768	0.2131	0.2754	-0.7998	-1.6112
Ppt_031	1	1	2	14.2	10.9	10.67	13	11.52	0.4945	-0.5538	-0.3522	-0.2652	-1.3124	-0.7971	0.0839	-0.9391	-0.6575	-0.5215	-1.1614	-0.9045	-0.0237	-0.7842	-0.5381	-0.5089	-0.9652	-1.0047	-0.3907	-0.712	-0.8863	-0.2849	-0.7671	-0.4001	-0.4835	-0.5782	-1.0182	-0.7198	-0.2475	-0.3082	0.6405	-0.4602	-0.5093	-0.3899	-1.0252	-0.2739
Ppt_032	1	1	2	14.8	7.4	9.33	11.67	9.47	-0.067	0.0936	-0.0063	0.3854	-0.2305	-0.211	0.0586	-0.4826	-0.2731	-0.0847	0.689	0.1477	0.07	-0.365	0.0049	0.0656	0.0611	-0.1547	0.083	-0.2577	-0.0581	-0.0066	0.1447	0.0571	-0.174	-0.1492	0.0261	0.0853	0.4638	0.0964	0.1137	-0.3185	-0.0354	0.355	-0.2622	-0.2288
Ppt_033	1	1	2	17.7	5.4	8.67	13	9.02	0.5898	-0.0263	-0.0466	-0.0758	0.577	0.0845	0.4026	-0.3639	-0.1955	-0.2148	-0.5105	-0.4665	0.4949	0.1567	0.1267	0.0663	-0.0446	-0.0525	0.3701	-0.1606	-0.1963	-0.1825	-0.4592	-0.4688	0.5288	0.0692	0.1405	0.0714	-0.384	-0.4517	0.36	-0.2912	0.0059	-0.2304	-0.4109	-0.3909
Ppt_034	1	1	2	16.1	7	10.33	15	10.78	0.0422	0.2359	0.0073	0.1216	-0.0912	-0.1036	-0.0503	0.1973	-0.2648	-0.1823	-0.6912	-0.1909	-0.2976	0.151	0.0381	0.1783	-0.7262	-0.3213	-0.2536	-0.0206	-0.3223	-0.1117	-0.4105	-0.2868	-0.1897	0.1352	0.1432	0.2916	-1.0319	-0.5897	-0.126	0.1677	-0.1835	0.0305	-1.2063	-0.3574
Ppt_035	1	1	2	17.9	10.15	11.33	15.67	12.38	0.5491	0.0406	-0.1876	-0.5004	0.156	-0.0604	0.5554	0.3188	-0.2038	-0.3594	0.2026	0.0559	0.8212	0.3939	-0.2372	-0.371	-0.3609	-0.2097	0.4897	0.2647	-0.1196	-0.1056	0.3926	0.1446	0.3636	-0.0128	-0.3048	-0.5101	0.3619	0.2204	0.7391	0.2217	0.0456	-0.3091	-0.2487	-0.0438
Ppt_036	1	1	2	10.7	4.05	9.33	7.33	6.91	-0.0909	-0.4056	0.5085	-0.0231	1.3797	1.3858	0.5437	0.2866	1.0402	-0.3633	2.5802	1.8542	0.0489	-0.05	0.6629	0.2266	0.9714	0.6795	0.0872	-0.2463	0.959	-0.0833	1.7313	1.6508	-0.0618	0.1813	0.8904	-0.0245	0.8968	0.7886	0.3727	0.5152	1.3396	0.1372	2.2072	1.868
Ppt_037	1	1	2	17.6	10.1	11.67	13.67	11.81	0.1055	0.3302	0.0866	0.3796	-0.5614	-0.3452	0.2687	0.498	-0.1742	-0.0882	1.1183	0.4058	-0.1403	0.1018	0.065	0.0755	0.2068	0.0037	-0.2696	0.3165	-0.1039	0.3292	0.5663	0.1167	0.0617	0.558	0.0382	0.21	-0.9176	-0.5333	-0.1963	0.2844	0.0246	0.2825	1.2818	0.5593
Ppt_038	1	1	2	15.5	11.05	19.67	19.33	16.68	-0.1121	0.1132	0.1296	0.2876	-0.0327	-0.0871	-0.1253	-0.053	0.1397	0.1746	0.0341	0.0456	-0.1783	-0.1439	0.1502	0.2843	-0.2382	-0.0567	-0.1056	0.1579	0.2961	0.4426	-0.4045	-0.3475	-0.0015	0.1327	0.2869	0.3634	-0.1651	-0.1981	-0.0493	-0.1672	0.0799	0.1043	-0.4948	-0.4633
Ppt_039	1	1	2	17.3	11.45	14.67	12.67	12.93	-0.4077	-0.2275	0.1258	0.1309	-2.3947	-1.446	0.3187	0.0987	0.0775	-0.0773	-0.8377	-0.7757	0.3056	0.008	0.2595	0.1218	-1.9117	-1.4053	0.0217	0.1473	0.3826	0.3363	-1.2955	-0.8612	0.1613	-0.0626	0.4869	0.3371	-0.6704	-0.4253	0.2207	0.1113	0.3071	0.1748	-2.1107	-1.5446
Ppt_040	2	2	1	17.8	7.2	8.67	14	9.96	-0.2417	-0.2529	-0.1142	-0.3903	-0.5485	-0.3205	-0.1885	-0.3741	-0.1355	-0.4596	0.08	0.0455	-0.0378	-0.3656	0.03	-0.0992	-0.9471	-0.4685	-0.3608	-0.6017	-0.3054	-0.4523	-0.5016	-0.304	-0.2216	-0.2635	-0.067	-0.2703	-0.5978	-0.3592	-0.0057	-0.1251	0.0401	-0.1451	-0.3301	-0.2718
Ppt_041	2	2	1	16.7	6.5	8.67	10.33	8.5	-0.2252	-0.2883	0.0588	0.1096	-1.3418	-0.6982	-0.128	-0.3845	-0.0553	-0.1748	-1.5966	-1.2803	-0.172	-0.2302	0.0901	0.0328	-2.0504	-1.6189	-0.2026	-0.2009	0.1454	0.2371	-1.4353	-0.8783	-0.157	-0.1639	0.1454	0.1541	-1.9071	-1.3472	-0.2697	-0.2326	0.0031	-0.0715	-1.4838	-0.9942
Ppt_042	2	2	1	15.3	9.1	10.33	7.67	9.03	-0.0179	-0.1515	0.0184	-0.0624	-0.1283	-0.2192	-0.3665	-0.3106	-0.0333	-0.2734	-0.5169	-0.4523	-0.3534	-0.1275	0.127	0.0037	-0.9936	-0.4953	-0.1705	-0.0744	0.0737	-0.0133	-0.8439	-0.4264	-0.3169	-0.1214	0.1153	-0.1057	-0.9529	-0.6027	-0.2772	-0.0209	0.0096	-0.1835	-0.5563	-0.4191
Ppt_043	2	2	1	16.8	6.85	6.33	10.33	7.84	0.2285	0.1021	-0.1835	-0.2409	-0.0065	-0.0551	-0.1083	-0.3603	-0.452	-0.5102	-0.0615	0.0838	0.0309	-0.1065	-0.1591	-0.2399	-0.1874	-0.0971	0.0312	-0.1394	-0.1096	-0.1107	0.042	0.11	-0.2104	-0.1553	-0.1806	-0.1736	-0.3779	-0.0684	-0.0642	-0.0359	-0.3242	-0.3689	-0.3742	-0.2881
Ppt_044	2	2	1	15.6	7.05	7	10.33	8.13	0.0743	-0.0398	0.0196	0.251	-0.5939	-0.6228	0.3122	-0.0339	0.2368	0.3086	-0.6877	-0.5519	0.2927	0.2577	0.1113	0.1404	-0.9738	-0.7307	0.3414	0.0152	0.4267	0.3987	-0.5362	-0.4476	0.4066	0.1073	0.1903	0.1817	-0.848	-0.4963	0.226	-0.2226	0.0526	-0.0083	-0.9206	-0.6709
Ppt_045	2	2	1	14.9	7.4	7.33	11.67	8.8	-0.3292	-0.0031	-0.2893	-0.504	-0.2731	-0.7137	-0.0924	0.0533	-0.0601	-0.0942	-0.3511	-0.4115	0.0789	0.3278	-0.033	-0.0162	0.3241	-0.0949	0.0618	0.2661	-0.112	-0.1288	-0.0327	-0.4738	-0.4368	-0.1548	-0.1823	-0.1891	-0.2037	-0.6067	-0.3737	0.0384	-0.1544	-0.2509	-0.2214	-0.684
Ppt_046	2	2	1	16.3	8.45	13.33	7.67	9.82	0.1812	0.1755	0.095	0.3101	0.0069	-0.228	-0.0508	0.0845	0.0565	0.001	-0.6854	-0.5541	0.01	0.2764	0.1475	0.1948	-0.0992	-0.3525	-0.2129	-0.0716	-0.0082	0.0462	-0.1017	-0.3187	-0.0821	0.1727	0.1708	0.1198	-0.1368	-0.3815	0	0.2505	0.1548	0.11	-0.5048	-0.3972
Ppt_047	2	2	1	13.1	4.35	7	9.67	7.01	0.1345	0.1401	-0.1426	-0.0009	0.1548	0.0621	0.023	-0.019	-0.1756	-0.1977	-0.0793	-0.2602	0.0528	0.1037	-0.0613	-0.0821	-0.8465	-0.6461	-0.1131	-0.061	-0.236	-0.3069	-0.0492	-0.0821	0.0232	-0.0018	-0.1502	-0.1273	-0.5105	-0.5146	-0.0307	0.0365	-0.1604	-0.2397	-0.6261	-0.6875
Ppt_048	2	2	1	15.4	7.55	8	10	8.52	-0.4866	-0.0052	-0.1015	-0.0307	-0.8674	-0.4901	-0.5753	-0.2563	-0.1367	-0.341	-0.7896	-0.5483	-0.6093	-0.142	-0.2102	-0.1533	-0.6632	-0.5088	-0.3333	-0.2496	-0.2566	-0.2632	-0.7449	-0.3714	-0.4026	-0.1367	-0.2701	-0.3634	-0.876	-0.4953	-0.4095	-0.1981	0.043	0.0895	-0.6546	-0.2411
Ppt_049	2	2	1	16	6	8	8.67	7.56	0.328	0.3708	0.1307	0.1563	0.4042	0.5328	0.4935	0.3487	0.1121	-0.0791	0.3086	0.276	0.4823	0.2562	0.0157	-0.0888	0.2888	0.3711	0.39	0.3804	-0.0446	-0.0573	0.6948	0.7073	0.2612	0.2686	0.0842	-0.11	0.2467	0.1693	0.2963	0.2133	0.0917	-0.0052	0.3006	0.4256
Ppt_050	2	1	1	13.1	6.9	9.67	8.67	8.41	-0.2969	0.1648	-0.1059	-0.2009	-0.3945	0.1813	-0.0225	0.3537	0.2284	0.3412	0.26	0.6166	-0.1231	0.6224	0.2505	0.5049	0.0845	0.5341	-0.2293	0.3829	0.1253	0.3108	-0.1108	0.3374	-0.0182	0.5881	0.3169	0.3307	-0.3918	0.2617	-0.1968	0.4367	0.0552	0.1524	-0.2803	0.4086
Ppt_051	2	1	1	14.6	6.05	12	7	8.35	0.1604	-0.0262	-0.0867	-0.1543	0.2302	0.2626	-0.1073	-0.5158	-0.2034	-0.2803	-0.242	-0.3259	0.0758	-0.2691	-0.1306	-0.1083	-0.1621	-0.1809	-0.0815	-0.2154	-0.1021	-0.0843	-0.0302	0.1009	0.1392	-0.2534	0.0253	0.0052	0.1274	0.184	-0.1913	-0.3475	0.0056	-0.1347	-0.3114	-0.317
Ppt_052	2	1	1	12.9	8.85	10.67	12	10.51	0.0986	-0.1212	0.0846	0.19	0.2117	0.1122	0.068	-0.1556	0.1008	0.1059	0.1067	0.0913	0.2144	0.0831	0.295	0.4028	0.5248	0.3598	-0.0906	-0.3259	0.1324	0.2655	-0.202	-0.1864	0.1663	0.012	0.2362	0.309	0.2064	0.0961	0.0133	-0.1167	0.1175	0.2851	0.2895	0.2632
Ppt_053	2	1	1	10.1	4.3	10	8	7.43	0.4409	0.3381	0.0115	0.083	0.5771	0.0064	0.3886	0.1462	0.0093	0.3396	0.1027	-0.062	0.3428	0.2219	0.078	0.2946	0.2887	0.0229	0.1309	-0.1847	-0.4937	-0.3339	-0.5342	-0.3982	0.2731	-0.1093	0.0089	0.0153	-0.0181	-0.1998	0.4813	-0.0345	0.261	0.4668	0.4339	0.2241
Ppt_054	2	1	1	12.6	7.25	13	9	9.75	-0.1161	0.0557	-0.0213	0.1123	-0.5413	0.0751	-0.1596	0.0351	0.0109	-0.0319	-0.5805	-0.0329	-0.056	0.0409	-0.0982	-0.244	-0.8813	0.0251	-0.3059	-0.0144	-0.0936	-0.1418	-0.8388	-0.2029	0.1925	0.148	0.288	0.1838	0.1918	0.3164	0.0892	-0.044	0.0356	-0.0184	-0.4502	0.0921
Ppt_055	2	1	1	14.9	7.3	7	11.33	8.54	-0.2385	0.1472	-0.2257	-0.245	-0.2206	-0.2274	-0.4281	0.2367	-0.103	-0.2659	-0.0713	-0.3398	-0.2611	0.0143	-0.0563	-0.1678	-0.1978	-0.3088	-0.4217	0.0136	-0.2626	-0.3794	-0.2659	-0.3095	-0.3938	-0.2253	-0.3162	-0.3992	-0.2601	-0.4329	-0.3086	0.0395	-0.1676	-0.2358	-0.1008	-0.1515
Ppt_056	2	1	1	14.5	8.85	11.67	12.67	11.06	0.3442	0.2974	0.0583	0.0524	0.2671	-0.0995	0.4181	0.3347	0.1412	0.1892	0.1363	0.2573	0.1393	0.1374	-0.0472	-0.1259	0.1313	-0.2597	0.4066	0.2588	0.0914	0.1882	0.3973	0.1591	0.1795	0.1365	0.0343	0.0731	0.0566	0.143	0.2152	0.323	0.0838	0.0977	-0.6341	-0.3536
Ppt_057	2	1	1	17.2	10.1	9	12.67	10.59	0.7371	0.5646	0.1056	0.0542	0.8889	0.428	0.1973	0.1986	0.0371	0.0687	0.4142	0.3601	0.2873	0.2407	0.1894	0.0509	0.6368	0.2693	0.1908	0.2589	0.0861	0.1293	-0.2171	-0.0431	-0.0191	0.4002	0.0341	-0.0067	0.4453	0.26	0.4031	0.5173	0.1335	0.0579	0.7767	0.3245
Ppt_058	2	1	1	18.1	8.4	9.67	11.33	9.8	-0.1083	-0.2466	-0.121	-0.3519	-0.7001	-0.4681	0.02	-0.0542	0	-0.1525	-0.4546	-0.3448	-0.0226	0.0824	0.0071	-0.03	-0.5117	-0.3667	0.0415	-0.0044	-0.1148	-0.1906	-0.426	-0.3284	0.0314	-0.0251	0.0767	-0.1589	-0.4994	-0.6785	-0.0397	-0.0668	0.0954	-0.1081	-0.0233	-0.0713
Ppt_059	2	1	1	16.9	8.4	11.33	11.33	10.36	-0.0427	-0.1405	-0.5722	-0.4931	-0.6079	-0.5277	-0.0149	0.086	-0.1749	-0.0582	-0.2752	-0.1527	0.0579	0.0468	-0.2185	-0.2301	-0.7087	-0.4622	-0.1468	-0.125	-0.2225	-0.198	-0.3043	-0.1787	0.3099	0.3589	-0.0327	-0.0664	-0.558	-0.2937	-0.0907	-0.1321	-0.2939	-0.2797	-0.7101	-0.3696
Ppt_060	2	1	1	16.9	8.65	10.33	11	9.99	-0.2896	0.0528	0.1656	0.1377	0.0906	0.1786	-0.747	-0.4026	-0.2052	-0.2813	0.2316	0.0101	-0.4967	-0.2812	0.1519	0.0268	0.6035	0.3956	-0.5767	-0.4228	-0.0834	-0.1777	0.3057	0.3296	-0.1646	-0.1799	0.1215	-0.0024	0.0899	0.0637	-0.5075	-0.302	-0.3148	-0.3523	0.3665	0.1454
Ppt_061	2	1	1	13.1	7.15	6.67	13	8.94	0.2052	-0.0075	-0.0046	-0.0334	-0.008	0.2094	0.4372	0.07	0.037	-0.0209	-0.2028	0.2257	0.0919	0.048	-0.1714	-0.1318	-0.4815	-0.0766	0.2607	0.1475	-0.1619	-0.1605	0.0273	0.2697	0.3159	0.1022	0.0061	-0.0183	-0.1482	-0.0369	0.0923	-0.1794	-0.102	-0.1964	-0.4954	-0.0313
Ppt_062	2	1	1	11.9	6.6	9.33	10.33	8.76	0.4815	0.5041	0.1069	0.0956	0.2245	-0.0185	0.6212	0.2635	0.3182	0.1018	0.2713	0.0019	0.5183	0.4785	0.5531	0.518	0.4739	0.2382	0.5269	0.4211	0.3101	0.3967	0.427	0.3266	0.5448	0.287	0.3423	0.1181	-0.1636	0.1106	0.7605	0.7055	0.6938	0.3983	0.4915	0.4394
Ppt_063	2	1	1	17.6	6.7	10.33	10.33	9.12	0.1385	0.1065	0.5308	0.7823	-0.3769	-0.1616	0.0416	0.0627	0.1862	0.1866	0.1165	0.1165	-0.2384	-0.1089	-0.2002	-0.2542	-0.0066	-0.0806	0.0378	0.1163	0.2667	0.261	0.3322	0.0531	-0.0877	0.0098	0.0951	0.0917	0.6566	0.2805	0.0171	-0.1728	-0.0859	-0.0806	0.3168	0.1406
Ppt_064	2	1	1	15.3	6.65	10.33	9.33	8.77	0.1255	-0.0331	-0.0159	-0.1524	0.8663	0.2594	0.0955	-0.1767	0.02	-0.0356	0.1334	0.1926	0.1022	-0.1964	0.152	0.032	0.4981	0.2367	-0.1451	-0.2979	-0.0934	-0.1252	-0.1771	-0.3239	0.334	0.0731	0.0032	-0.067	0.301	-0.0046	0.1054	-0.2866	-0.1103	-0.2018	0.4666	-0.1238
Ppt_065	2	1	1	15.2	12.1	11	10.67	11.26	0.0886	-0.0758	-0.1869	-0.2683	-0.318	-0.1814	-0.1222	-0.3297	-0.2356	-0.2715	-0.6013	-0.5259	-0.2373	-0.2393	-0.3269	-0.4753	-0.6867	-0.6748	0.0037	-0.1545	-0.1876	-0.1778	-0.1751	-0.0594	-0.1243	-0.1089	-0.3131	-0.4005	-0.3755	-0.2007	-0.2353	-0.1306	-0.1029	-0.1608	-0.7196	-0.5464
Ppt_066	2	1	1	18.5	7.75	8.67	10.33	8.92	0.0442	0.2552	0.1697	0.1651	-0.16	-0.1492	-0.3245	-0.2653	0.0488	-0.0994	-0.2859	-0.0884	-0.1317	0.0474	0.0556	0.0138	0.1737	0.0411	-0.1611	-0.0182	-0.0636	-0.1938	-0.139	-0.0903	-0.2764	-0.0243	0.0963	-0.033	-0.2866	-0.1872	-0.2291	-0.1693	0.0818	-0.0311	-0.4313	-0.2508
Ppt_067	2	1	1	18.3	10.4	11.33	12.67	11.47	-0.0422	0.0638	0.006	0.4147	-0.1625	-0.4721	-0.1609	-0.0495	-0.0855	-0.1173	0.1184	-0.0958	-0.2671	-0.1276	-0.1742	-0.0722	-0.0223	-0.5045	-0.1224	-0.1224	-0.1192	-0.0281	-0.5049	-0.3457	-0.1222	-0.0846	-0.2567	-0.0101	-0.1994	-0.7304	-0.1557	-0.1648	-0.0687	-0.0839	-0.7603	-0.6357
Ppt_068	2	1	2	14.2	7.05	6	12.33	8.46	-0.2859	-0.2313	0.3268	0.3272	-1.6758	-0.8807	-0.3204	-0.4059	0.0656	-0.1139	-1.5503	-0.6044	-0.2471	-0.1679	0.3338	0.0635	-1.8023	-0.8046	-0.2823	-0.2597	-0.0356	-0.1601	-1.537	-0.8673	-0.1818	-0.3197	0.053	-0.0532	-1.4454	-0.8566	-0.2837	-0.2774	-0.0438	-0.0856	-1.5673	-0.9952
Ppt_069	2	1	2	17.9	8.85	13.67	12.33	11.62	-0.0052	-0.2443	-0.3379	-0.2876	-0.6898	-0.2053	-0.0396	-0.4817	-0.3227	-0.5495	-0.8583	-0.4303	-0.2771	-0.3863	-0.4133	-0.4353	-0.7739	-0.6147	-0.3289	-0.3759	-0.3077	-0.2978	-0.9297	-0.4894	-0.333	-0.4361	-0.4395	-0.4691	-0.6134	-0.318	-0.4373	-0.5109	-0.4093	-0.4188	-1.2779	-0.7838
Ppt_070	2	1	2	15.9	10.95	10.67	13.67	11.76	-0.5283	-0.0649	-0.3401	-0.0336	-0.6276	-0.5979	-0.6267	0.2483	-0.1231	0.2354	-0.8547	-0.6966	-1.2114	-0.1409	-0.4396	0.1362	-0.6052	-0.59	-0.8152	0.1815	-0.4503	0.3248	-1.1131	-0.7708	-0.6622	0.1053	-0.3264	0.3302	-1.4719	-1.1108	-0.3973	0.0188	-0.2975	0.1738	-0.6515	-0.7246
Ppt_071	2	1	2	17.8	9.6	8.33	10.33	9.42	0.1737	0.0566	0.1531	0.266	-0.766	-0.0723	-0.2815	0.125	-0.1943	-0.4433	-0.1139	-0.0456	0.0971	-0.0821	-0.0249	-0.1984	-1.0272	-0.468	0.3395	0.4712	0.2557	0.2205	-0.7135	-0.0754	0.1159	0.1324	0.0404	-0.014	-0.2259	-0.0269	0.143	-0.0796	0.0635	-0.0587	-0.4689	-0.0524
Ppt_072	2	1	2	17.2	8.85	10.67	11	10.17	0.1352	0.2791	-0.0751	0.0865	-0.2068	-0.5042	0.1771	0.1438	-0.0468	-0.1566	-0.901	-0.6107	-0.0173	0.1061	-0.1058	-0.3532	-0.5141	-0.6682	0.0741	0.2349	-0.0143	-0.1492	0.2178	-0.187	-0.3807	0.0096	-0.3272	-0.1262	-0.3967	-0.429	-0.0015	0.135	-0.0078	-0.016	-0.8014	-0.4615
Ppt_073	2	1	2	14.7	5.4	8.67	10.67	8.24	-0.3485	0.0999	-0.2174	-0.1616	-0.0668	-0.0671	-0.1164	0.0405	-0.1047	-0.2048	-0.6166	-0.3611	-0.764	-0.1628	-0.2676	-0.3602	-1.0362	-0.6401	-0.5046	-0.0798	-0.0223	-0.0734	-0.7205	-0.3866	-0.616	-0.257	-0.3135	-0.3649	-0.8875	-0.5747	-0.668	-0.2072	-0.1907	-0.3337	-1.2566	-0.7598
Ppt_074	2	1	2	18.2	11.8	7.67	11	10.16	0.1583	0.0372	0.2846	0.3038	-0.4171	-0.3592	0.0538	0.2172	0.1102	0.011	-0.5797	-0.5644	0.5092	0.3645	0.289	0.0833	-0.1018	-0.1279	0.3297	0.1098	0.2796	0.248	-0.3486	-0.2313	0.1377	-0.0559	-0.0901	-0.3415	-0.8466	-0.7292	0.2904	0.3149	0.1154	-0.0116	-0.2892	-0.2018
Ppt_075	2	1	2	17.6	5.75	9.67	11	8.81	0.2167	-0.0295	0.2398	0.377	-1.3804	-0.5219	0.0179	-0.2616	0.1652	-0.0655	-0.0891	0.284	-0.0523	-0.2249	0.1378	0.2578	-1.4628	-0.1472	0.0935	0.0198	0.1656	0.3567	0.2588	0.3436	-0.0593	-0.2163	0.0856	0.0008	-0.6536	-0.0362	-0.0347	-0.1593	0.3658	0.2575	-0.4181	0.2033
Ppt_076	2	1	2	14.2	11.75	10.33	8.67	10.25	0.1314	0.0347	-0.2899	-0.4502	0.4172	0.1856	0.5009	-0.1632	-0.6227	-0.8337	-1.2584	-1.0527	-0.1642	-0.2564	-0.3489	-0.3811	-0.4489	-0.3315	0.2925	-0.3005	-0.3592	-0.2832	-0.5083	-0.6173	0.0622	-0.2856	-0.4779	-0.567	-0.3092	-0.5614	-0.2675	-0.3228	-0.6777	-0.6965	0.0838	-0.0322
Ppt_077	2	1	2	17.7	999	999	999	999	-0.3705	-0.4434	0.0198	-0.038	-0.0051	-0.2869	-0.3137	-0.6037	-0.1474	-0.4231	0.291	0.1934	-0.4957	-0.6114	-0.0373	-0.2205	-0.7872	-0.2929	-0.3234	-0.509	-0.1541	-0.3809	0.2467	-0.0588	-0.1406	-0.575	-0.0697	-0.4034	-0.6589	-0.2667	-0.3914	-0.7995	0.0241	-0.3738	-0.4903	-0.3831
Ppt_078	2	1	2	11.1	6.94	10.67	12.67	10.09	0.2155	-0.0042	0.4052	0.4417	-0.9553	-0.8458	0.159	0.0631	0.6361	0.1663	-0.6215	-0.6031	-0.0015	0.2065	0.4507	0.0653	-1.1909	-0.8769	0.1051	-0.1962	0.3877	0.1517	-1.1223	-0.6598	0.0992	0.1641	0.5668	0.385	-1.2166	-0.9173	0.17	0.0546	0.3833	0.036	-1.3845	-0.9051
